# Supplementary material for: A computational method for three-dimensional reconstruction of the microarchitecture of myometrial smooth muscle from histological sections
Source: PLoS One. 2017 Mar 16;12(3):e0173404. doi: 10.1371/journal.pone.0173404 (PMC5354307; doi:10.1371/journal.pone.0173404)
Supplement: S1 File — Includes all reconstruction code and code for exporting visualisations in dicom format. All reconstruction and visualisation code is written in Java and is packaged as a set of ImageJ plugins. (SH) [file pone.0173404.s017.sh]

#!/bin/bash
# Script for converting mrxs files into a mosaic of 2048*2048 tiff tiles
# Requirements:
# OpenSlide
# Vips
# LargeTiffTools
# This script can be run from a directory or by specifying a directory.
# All output files are saved in a directory named "Exported" in the input directory.

##### Constants

SLIDE_REGEX="([^/]+).mrxs"


##### Functions


##### Main

if [ "$1" != "" ]; then
        inputDirectory=$1
else
        inputDirectory=$(pwd)
fi
if [ -d "$inputDirectory" ]; then
        outputDirectory=$inputDirectory"/Exported"
        if [ ! -d $outputDirectory ]; then
                echo "Creating output directory..."
                mkdir $outputDirectory
        fi
        for inputPath in "$inputDirectory"/*.mrxs; do
                fileName=$(basename "$inputPath")
                if [[ $fileName =~ $SLIDE_REGEX ]]; then
                        slideName=${BASH_REMATCH[1]}
                        outputPath=$outputDirectory/$slideName
                        # only convert slides which have not been processed
                        if [ ! -d "$outputPath" ]; then
                                echo "Converting "$slideName"..."
                                mkdir "$outputPath"
                                echo "Exporting to tiff..."
                                vips openslideload "$inputPath" "$outputPath/$slideName.tiff"[tile,compression=lzw,bigtiff]
                                echo "Generating tile images..."
                                cd $outputPath
                                tiffmakemosaic -g 2048x2048 "$slideName.tiff"
                                echo "Deleting intermediate image..."
                                rm "$outputPath/$slideName.tiff"
                        fi
                fi
        done
        echo "Conversion complete."
else
        echo "Error: selected input is not a directory"
fi
