# Supplementary material for: A computational method for three-dimensional reconstruction of the microarchitecture of myometrial smooth muscle from histological sections
Source: PLoS One. 2017 Mar 16;12(3):e0173404. doi: 10.1371/journal.pone.0173404 (PMC5354307; doi:10.1371/journal.pone.0173404)
Supplement: S2 File — Converts slides from the Mirax proprietary format into tiff files that can be accessed in ImageJ. (ZIP) [file pone.0173404.s018.zip]

Archive with 3 entries (2 files):
- Tissue_Reconstruction.jar
- __MACOSX/
- __MACOSX/._Tissue_Reconstruction.jar
